# Supplementary material for: Immunogenicity of DNA, mRNA and Subunit Vaccines Against Beak and Feather Disease Virus
Source: Vaccines (Basel). 2025 Jul 17;13(7):762. doi: 10.3390/vaccines13070762 (PMC12298428; doi:10.3390/vaccines13070762)
Supplement: Supplementary file 1 [file vaccines-13-00762-s001.zip]

Archive with 1 entries (1 files):
- vaccines-3703131-supplementary.pdf
